# Supplementary material for: Mild and Efficient Heterogeneous Hydrogenation of Nitroarenes Facilitated by a Pyrolytically Activated Dinuclear Ni(II)-Ce(III) Diimine Complex
Source: Int J Mol Sci. 2022 Aug 5;23(15):8742. doi: 10.3390/ijms23158742 (PMC9369285; doi:10.3390/ijms23158742)
Supplement: Supplementary file 1 [file ijms-23-08742-s001.zip]

Archive with 1 entries (1 files):
- ijms-1838514-supplementary.pdf
